# Supplementary material for: The Impact of Modifying Food Service Practices in Secondary Schools Providing a Routine Meal Service on Student’s Food Behaviours, Health and Dining Experience: A Systematic Review and Meta-Analysis
Source: Nutrients. 2022 Sep 2;14(17):3640. doi: 10.3390/nu14173640 (PMC9460342; doi:10.3390/nu14173640)
Supplement: Supplementary file 1 [file nutrients-14-03640-s001.zip]

Archive with 1 entries (1 files):
- nutrients-1887845-supplementary (1).pdf
